# Supplementary material for: Ethnically Tibetan women in Nepal with low hemoglobin concentration have better reproductive outcomes
Source: Evol Med Public Health. 2017 Apr 21;2017(1):82–96. doi: 10.1093/emph/eox008 (PMC5442430; doi:10.1093/emph/eox008)
Supplement: Supplementary Data [file eox008_Supp.zip]

Archive with 6 entries (6 files):
- USE Supplemental Table 5 revised.docx
- 2nd revision Supplemental Table 6.docx
- USE Supplemental Table 1 revised.docx
- USE Supplemental Table 2 revised.docx
- USE Supplemental Table 3 revised.docx
- USE Supplemental Table 4 revised.docx
